# Supplementary material for: The BCO2 Genotype and the Expression of BCO1, BCO2, LRAT, and TTPA Genes in the Adipose Tissue and Brain of Rabbits Fed a Diet with Marigold Flower Extract
Source: Int J Mol Sci. 2023 Jan 24;24(3):2304. doi: 10.3390/ijms24032304 (PMC9916731; doi:10.3390/ijms24032304)
Supplement: Supplementary file 1 [file ijms-24-02304-s001.zip]

Archive with 2 entries (2 files):
- Suplement2.pdf
- Supplement1.txt
