# Supplementary material for: The BCO2 Genotype and the Expression of BCO1, BCO2, LRAT, and TTPA Genes in the Adipose Tissue and Brain of Rabbits Fed a Diet with Marigold Flower Extract
Source: Int J Mol Sci. 2023 Jan 24;24(3):2304. doi: 10.3390/ijms24032304 (PMC9916731; doi:10.3390/ijms24032304)
Supplement: Supplementary file 1 [file ijms-24-02304-s001.zip › Supplement1.txt]

BRAIN Relative RNA expression analysis

      gene   Diet.Genotype       mean        sd      lower      upper
1    GAPDH Control.ins/ins 13.3847775 0.5344954 12.5517162 14.2674913
2    GAPDH Control.ins/kel 13.3641857 0.5261103 12.4978768 14.1900484
3    GAPDH Control.kel/kel 13.1732288 0.5429920 12.3136824 14.0521430
4  B.ACTIN Control.ins/ins 13.5829909 0.5985433 12.6072454 14.5255643
5  B.ACTIN Control.ins/kel 12.5763545 0.5788405 11.6287738 13.5029817
6  B.ACTIN Control.kel/kel 13.0762310 0.6000940 12.1372347 14.0753964
7     LRAT Control.ins/ins  0.7715910 0.6030380 -0.2375510  1.7061240
8     LRAT Control.ins/kel -0.4679101 0.6569459 -1.5423955  0.5379712
9     LRAT Control.kel/kel  0.1780113 0.6194011 -0.7855276  1.2356793
10    BCO1 Control.ins/ins  3.1667498 0.5489887  2.2474607  4.0348285
11    BCO1 Control.ins/kel  3.9925029 0.5409889  3.1298464  4.8412906
12    BCO1 Control.kel/kel  4.3077316 0.5482002  3.4433222  5.2215015
13    BCO2 Control.ins/ins  2.2622459 0.6326626  1.2516210  3.2909552
14    BCO2 Control.ins/kel  1.9616228 0.6275930  0.9228976  3.0359380
15    BCO2 Control.kel/kel  2.3727735 0.6203812  1.3035445  3.3190321
16    TTPA Control.ins/ins  4.1487220 0.6456981  3.0137697  5.1579079
17    TTPA Control.ins/kel  4.8177074 0.6079935  3.8099782  5.8344639
18    TTPA Control.kel/kel  2.4525010 0.6759897  1.4200999  3.5765353

$GAPDH
                 difference
pvalue            Control.ins/ins Control.ins/kel Control.kel/kel
  Control.ins/ins              NA     -0.02059184      -0.2115487
  Control.ins/kel       0.9779192              NA      -0.1909568
  Control.kel/kel       0.7812941      0.79877696              NA

$B.ACTIN
                 difference
pvalue            Control.ins/ins Control.ins/kel Control.kel/kel
  Control.ins/ins              NA      -1.0066364      -0.5067600
  Control.ins/kel       0.2165730              NA       0.4998765
  Control.kel/kel       0.5529228       0.5523286              NA

$LRAT
                 difference
pvalue            Control.ins/ins Control.ins/kel Control.kel/kel
  Control.ins/ins              NA      -1.2395011      -0.5935796
  Control.ins/kel       0.1664275              NA       0.6459215
  Control.kel/kel       0.4802361       0.4723119              NA

$BCO1
                 difference
pvalue            Control.ins/ins Control.ins/kel Control.kel/kel
  Control.ins/ins              NA       0.8257531       1.1409818
  Control.ins/kel       0.2771973              NA       0.3152287
  Control.kel/kel       0.1444134       0.6785494              NA

$BCO2
                 difference
pvalue            Control.ins/ins Control.ins/kel Control.kel/kel
  Control.ins/ins              NA      -0.3006231       0.1105276
  Control.ins/kel       0.7378186              NA       0.4111507
  Control.kel/kel       0.9001366       0.6400294              NA

$TTPA
                 difference
pvalue            Control.ins/ins Control.ins/kel Control.kel/kel
  Control.ins/ins              NA      0.66898538       -1.696221
  Control.ins/kel      0.45622940              NA       -2.365206
  Control.kel/kel      0.07205148      0.00725481              NA


      gene      Diet.Genotype      mean        sd      lower     upper
1    GAPDH Tagetes e..ins/ins 12.494469 0.7563531 11.2195301 13.744669
2    GAPDH Tagetes e..ins/kel 13.320123 0.7776839 12.0536725 14.544782
3    GAPDH Tagetes e..kel/kel 12.976376 0.7541505 11.7802805 14.175574
4  B.ACTIN Tagetes e..ins/ins 12.579035 0.7298140 11.3912649 13.708591
5  B.ACTIN Tagetes e..ins/kel 11.990207 0.7279827 10.7903719 13.183012
6  B.ACTIN Tagetes e..kel/kel 13.472335 0.7397906 12.2061230 14.650411
7     LRAT Tagetes e..ins/ins  1.017267 0.9358670 -0.5359951  2.523487
8     LRAT Tagetes e..ins/kel  2.123163 0.9561254  0.5409683  3.631543
9     LRAT Tagetes e..kel/kel  0.491922 0.9527079 -1.0978016  2.107466
10    BCO1 Tagetes e..ins/ins  3.669531 0.7976374  2.4007843  5.001728
11    BCO1 Tagetes e..ins/kel  5.948066 0.7990856  4.6456621  7.274405
12    BCO1 Tagetes e..kel/kel  4.520375 0.7958340  3.1359960  5.761431
13    BCO2 Tagetes e..ins/ins  3.079737 0.9459461  1.5575648  4.566833
14    BCO2 Tagetes e..ins/kel  3.195686 0.9321681  1.7016370  4.626663
15    BCO2 Tagetes e..kel/kel  4.430450 0.9055194  3.0087138  5.954980
16    TTPA Tagetes e..ins/ins  3.823820 0.8260328  2.4441614  5.180389
17    TTPA Tagetes e..ins/kel  4.405041 0.8439458  2.9010724  5.707143
18    TTPA Tagetes e..kel/kel  3.758006 0.7971761  2.4395707  5.073802

$GAPDH
                    difference
pvalue               Tagetes e..ins/ins Tagetes e..ins/kel Tagetes e..kel/kel
  Tagetes e..ins/ins                 NA          0.8256542          0.4819071
  Tagetes e..ins/kel          0.4466006                 NA         -0.3437471
  Tagetes e..kel/kel          0.6504827          0.7476706                 NA

$B.ACTIN
                    difference
pvalue               Tagetes e..ins/ins Tagetes e..ins/kel Tagetes e..kel/kel
  Tagetes e..ins/ins                 NA         -0.5888280          0.8932999
  Tagetes e..ins/kel          0.5688163                 NA          1.4821279
  Tagetes e..kel/kel          0.3947372          0.1519114                 NA

$LRAT
                    difference
pvalue               Tagetes e..ins/ins Tagetes e..ins/kel Tagetes e..kel/kel
  Tagetes e..ins/ins                 NA           1.105896         -0.5253446
  Tagetes e..ins/kel          0.4100834                 NA         -1.6312411
  Tagetes e..kel/kel          0.6962310           0.225603                 NA

$BCO1
                    difference
pvalue               Tagetes e..ins/ins Tagetes e..ins/kel Tagetes e..kel/kel
  Tagetes e..ins/ins                 NA          2.2785346          0.8508433
  Tagetes e..ins/kel         0.04308443                 NA         -1.4276913
  Tagetes e..kel/kel         0.45478754          0.2086623                 NA

$BCO2
                    difference
pvalue               Tagetes e..ins/ins Tagetes e..ins/kel Tagetes e..kel/kel
  Tagetes e..ins/ins                 NA          0.1159486           1.350713
  Tagetes e..ins/kel          0.9308636                 NA           1.234764
  Tagetes e..kel/kel          0.3115100          0.3404213                 NA

$TTPA
                    difference
pvalue               Tagetes e..ins/ins Tagetes e..ins/kel Tagetes e..kel/kel
  Tagetes e..ins/ins                 NA          0.5812209         -0.0658139
  Tagetes e..ins/kel          0.6244291                 NA         -0.6470348
  Tagetes e..kel/kel          0.9541549          0.5750956                 NA


      gene      Diet.Genotype       mean        sd      lower     upper
1    GAPDH    Control.ins/ins 13.4222859 0.8245752 12.1296258 14.841294
2    GAPDH Tagetes e..ins/ins 12.4345986 0.8217667 11.1118138 13.764603
3  B.ACTIN    Control.ins/ins 13.6066856 0.8716488 12.1643214 15.043747
4  B.ACTIN Tagetes e..ins/ins 12.5758581 0.8389428 11.1563638 13.869821
5     LRAT    Control.ins/ins  0.6355565 0.8875683 -0.7786424  2.042540
6     LRAT Tagetes e..ins/ins  1.2661923 0.8503050 -0.1495578  2.642424
7     BCO1    Control.ins/ins  3.0561789 0.9028442  1.6062472  4.565445
8     BCO1 Tagetes e..ins/ins  3.6635698 0.8658588  2.2512802  5.117463
9     BCO2    Control.ins/ins  2.1133802 1.0531125  0.3496528  3.828344
10    BCO2 Tagetes e..ins/ins  2.8032305 1.1473701  0.8441324  4.647353
11    TTPA    Control.ins/ins  4.1700719 0.8502988  2.7860070  5.611643
12    TTPA Tagetes e..ins/ins  3.8446196 0.8595489  2.3929820  5.196663

$GAPDH
                    difference
pvalue               Control.ins/ins Tagetes e..ins/ins
  Control.ins/ins                 NA         -0.9876874
  Tagetes e..ins/ins        0.401751                 NA

$B.ACTIN
                    difference
pvalue               Control.ins/ins Tagetes e..ins/ins
  Control.ins/ins                 NA          -1.030828
  Tagetes e..ins/ins       0.3937075                 NA

$LRAT
                    difference
pvalue               Control.ins/ins Tagetes e..ins/ins
  Control.ins/ins                 NA          0.6306358
  Tagetes e..ins/ins       0.6109748                 NA

$BCO1
                    difference
pvalue               Control.ins/ins Tagetes e..ins/ins
  Control.ins/ins                 NA          0.6073909
  Tagetes e..ins/ins       0.6277968                 NA

$BCO2
                    difference
pvalue               Control.ins/ins Tagetes e..ins/ins
  Control.ins/ins                 NA          0.6898503
  Tagetes e..ins/ins       0.6484215                 NA

$TTPA
                    difference
pvalue               Control.ins/ins Tagetes e..ins/ins
  Control.ins/ins                 NA         -0.3254523
  Tagetes e..ins/ins       0.7908735                 NA


      gene      Diet.Genotype       mean        sd      lower      upper
1    GAPDH    Control.ins/kel 13.3953789 0.6784966 12.2735503 14.4867998
2    GAPDH Tagetes e..ins/kel 13.3056349 0.7115553 12.1033485 14.5001251
3  B.ACTIN    Control.ins/kel 12.5941736 0.6973939 11.4811574 13.7660630
4  B.ACTIN Tagetes e..ins/kel 11.9735144 0.7150037 10.8501428 13.1098350
5     LRAT    Control.ins/kel -0.6267361 0.8087932 -2.0587543  0.6316354
6     LRAT Tagetes e..ins/kel  2.1833843 0.7521227  0.9381417  3.3809622
7     BCO1    Control.ins/kel  3.9828998 0.7043633  2.8153367  5.1119655
8     BCO1 Tagetes e..ins/kel  5.9490129 0.7124065  4.7190412  7.1020740
9     BCO2    Control.ins/kel  1.8327204 0.8064965  0.4487785  3.1072528
10    BCO2 Tagetes e..ins/kel  3.1695295 0.8013564  1.9215225  4.4859899
11    TTPA    Control.ins/kel  4.7763320 0.7782715  3.4695259  6.1096396
12    TTPA Tagetes e..ins/kel  4.3988431 0.7906496  2.9857444  5.6933589

$GAPDH
                    difference
pvalue               Control.ins/kel Tagetes e..ins/kel
  Control.ins/kel                 NA        -0.08974402
  Tagetes e..ins/kel       0.9275402                 NA

$B.ACTIN
                    difference
pvalue               Control.ins/kel Tagetes e..ins/kel
  Control.ins/kel                 NA         -0.6206592
  Tagetes e..ins/kel       0.5369776                 NA

$LRAT
                    difference
pvalue               Control.ins/kel Tagetes e..ins/kel
  Control.ins/kel                 NA            2.81012
  Tagetes e..ins/kel     0.008834452                 NA

$BCO1
                    difference
pvalue               Control.ins/kel Tagetes e..ins/kel
  Control.ins/kel                 NA           1.966113
  Tagetes e..ins/kel      0.05214177                 NA

$BCO2
                    difference
pvalue               Control.ins/kel Tagetes e..ins/kel
  Control.ins/kel                 NA           1.336809
  Tagetes e..ins/kel       0.2295766                 NA

$TTPA
                    difference
pvalue               Control.ins/kel Tagetes e..ins/kel
  Control.ins/kel                 NA         -0.3774889
  Tagetes e..ins/kel       0.7317728                 NA


     gene      Diet.Genotype       mean        sd      lower     upper
1    GAPDH    Control.kel/kel 13.1554474 0.5377465 12.3509189 14.048703
2    GAPDH Tagetes e..kel/kel 12.9991675 0.5386468 12.0929780 13.899870
3  B.ACTIN    Control.kel/kel 13.0905161 0.4901620 12.2741362 13.884552
4  B.ACTIN Tagetes e..kel/kel 13.4551643 0.4864916 12.6361151 14.279609
5     LRAT    Control.kel/kel -0.1281588 0.8084735 -1.4421409  1.167566
6     LRAT Tagetes e..kel/kel  0.4928161 0.7581498 -0.7878396  1.750765
7     BCO1    Control.kel/kel  4.2927533 0.5222228  3.4607882  5.143980
8     BCO1 Tagetes e..kel/kel  4.5253119 0.5266692  3.6538534  5.419957
9     BCO2    Control.kel/kel  2.4328395 0.4812190  1.6480523  3.217902
10    BCO2 Tagetes e..kel/kel  4.6881437 0.4676066  3.9420835  5.461326
11    TTPA    Control.kel/kel  2.4343052 0.6202623  1.4267199  3.433522
12    TTPA Tagetes e..kel/kel  3.7238833 0.6015849  2.6984791  4.650937

$GAPDH
                    difference
pvalue               Control.kel/kel Tagetes e..kel/kel
  Control.kel/kel                 NA         -0.1562799
  Tagetes e..kel/kel       0.8381141                 NA

$B.ACTIN
                    difference
pvalue               Control.kel/kel Tagetes e..kel/kel
  Control.kel/kel                 NA          0.3646482
  Tagetes e..kel/kel       0.5909703                 NA

$LRAT
                    difference
pvalue               Control.kel/kel Tagetes e..kel/kel
  Control.kel/kel                 NA          0.6209749
  Tagetes e..kel/kel       0.5729799                 NA

$BCO1
                    difference
pvalue               Control.kel/kel Tagetes e..kel/kel
  Control.kel/kel                 NA          0.2325586
  Tagetes e..kel/kel       0.7524965                 NA

$BCO2
                    difference
pvalue               Control.kel/kel Tagetes e..kel/kel
  Control.kel/kel                 NA           2.255304
  Tagetes e..kel/kel    0.0007487519                 NA

$TTPA
                    difference
pvalue               Control.kel/kel Tagetes e..kel/kel
  Control.kel/kel                 NA           1.289578
  Tagetes e..kel/kel       0.1361388                 NA


ADIPOSE TISSUE Relative RNA expression analysis


      gene   Diet.Genotype        mean        sd      lower      upper
1    GAPDH Control.ins/ins 10.66658247 0.9124827  9.1897865 12.1335928
2    GAPDH Control.ins/kel 11.01032316 0.9779967  9.3510335 12.5965737
3    GAPDH Control.kel/kel 10.71687194 0.9439791  9.1404182 12.2362629
4  B.ACTIN Control.ins/ins 10.30706319 0.9727160  8.7609006 11.9165372
5  B.ACTIN Control.ins/kel 10.64137811 1.0247503  8.9347388 12.2815258
6  B.ACTIN Control.kel/kel 11.14922143 0.9888631  9.5554121 12.7867267
7     LRAT Control.ins/ins -0.10261269 1.2615590 -2.0769698  2.0450045
8     LRAT Control.ins/kel  2.06346416 1.2168836  0.1631845  3.9953539
9     LRAT Control.kel/kel -1.64112501 1.2984088 -3.9642429  0.4594729
10    BCO1 Control.ins/ins  0.01489973 1.3308124 -2.0714442  2.1475592
11    BCO1 Control.ins/kel  1.95091616 1.3405247 -0.3306932  4.0738723
12    BCO1 Control.kel/kel -0.46892222 1.3756068 -2.7559717  1.8126246
13    BCO2 Control.ins/ins  4.60732931 0.9336905  3.1670704  6.1423957
14    BCO2 Control.ins/kel  4.01817520 0.9914844  2.3290382  5.6516535
15    BCO2 Control.kel/kel  3.02391719 0.9271925  1.5152754  4.5232361
16    TTPA Control.ins/ins  4.04603570 1.2332550  2.0389369  6.0830136
17    TTPA Control.ins/kel  1.24805602 1.2659179 -0.6819969  3.2543313
18    TTPA Control.kel/kel  0.20572439 1.3256720 -1.9646664  2.2731323
> s1$geneWise #
$GAPDH
                 difference
pvalue            Control.ins/ins Control.ins/kel Control.kel/kel
  Control.ins/ins              NA       0.3437407      0.05028946
  Control.ins/kel       0.7946904              NA     -0.29345122
  Control.kel/kel       0.9684145       0.8286533              NA

$B.ACTIN
                 difference
pvalue            Control.ins/ins Control.ins/kel Control.kel/kel
  Control.ins/ins              NA       0.3343149       0.8421582
  Control.ins/kel       0.8118147              NA       0.5078433
  Control.kel/kel       0.5314684       0.7157780              NA

$LRAT
                 difference
pvalue            Control.ins/ins Control.ins/kel Control.kel/kel
  Control.ins/ins              NA        2.166077       -1.538512
  Control.ins/kel       0.2019969              NA       -3.704589
  Control.kel/kel       0.3593834        0.034470              NA

$BCO1
                 difference
pvalue            Control.ins/ins Control.ins/kel Control.kel/kel
  Control.ins/ins              NA       1.9360164      -0.4838219
  Control.ins/kel       0.2967581              NA      -2.4198384
  Control.kel/kel       0.7919942       0.2069966              NA

$BCO2
                 difference
pvalue            Control.ins/ins Control.ins/kel Control.kel/kel
  Control.ins/ins              NA      -0.5891541       -1.583412
  Control.ins/kel       0.6599847              NA       -0.994258
  Control.kel/kel       0.2162760       0.4618962              NA

$TTPA
                 difference
pvalue            Control.ins/ins Control.ins/kel Control.kel/kel
  Control.ins/ins              NA      -2.7979797       -3.840311
  Control.ins/kel      0.10939103              NA       -1.042332
  Control.kel/kel      0.02645278       0.5735628              NA


      gene      Diet.Genotype      mean        sd      lower     upper
1    GAPDH Tagetes e..ins/ins 10.938337 0.7589616  9.6749783 12.192141
2    GAPDH Tagetes e..ins/kel 10.464085 0.7854330  9.2003412 11.748619
3    GAPDH Tagetes e..kel/kel 10.403744 0.7602245  9.2071160 11.587662
4  B.ACTIN Tagetes e..ins/ins 11.167300 0.6716030 10.0716422 12.208347
5  B.ACTIN Tagetes e..ins/kel 10.358582 0.7071736  9.2212835 11.527281
6  B.ACTIN Tagetes e..kel/kel 10.870236 0.6519597  9.7762951 11.892748
7     LRAT Tagetes e..ins/ins  1.131784 0.7963562 -0.1685154  2.399257
8     LRAT Tagetes e..ins/kel  1.495192 0.7880729  0.2248750  2.747416
9     LRAT Tagetes e..kel/kel  1.889864 0.7337197  0.7297953  3.118822
10    BCO1 Tagetes e..ins/ins  1.682048 0.9018522  0.2221658  3.099869
11    BCO1 Tagetes e..ins/kel  2.114486 0.8757350  0.6508607  3.525543
12    BCO1 Tagetes e..kel/kel  2.959734 0.8306349  1.5892675  4.277370
13    BCO2 Tagetes e..ins/ins  6.101108 0.6668928  5.0463513  7.212596
14    BCO2 Tagetes e..ins/kel  6.247472 0.6797343  5.1876669  7.351078
15    BCO2 Tagetes e..kel/kel  3.633683 0.6564689  2.5548757  4.679878
16    TTPA Tagetes e..ins/ins  4.469522 0.7521499  3.2148394  5.681210
17    TTPA Tagetes e..ins/kel  5.617000 0.7791031  4.3191584  6.858949
18    TTPA Tagetes e..kel/kel  4.487916 0.7223714  3.2953965  5.694095
> s1$geneWise #
$GAPDH
                    difference
pvalue               Tagetes e..ins/ins Tagetes e..ins/kel Tagetes e..kel/kel
  Tagetes e..ins/ins                 NA         -0.4742518        -0.53459344
  Tagetes e..ins/kel          0.6669248                 NA        -0.06034166
  Tagetes e..kel/kel          0.6213840          0.9542756                 NA

$B.ACTIN
                    difference
pvalue               Tagetes e..ins/ins Tagetes e..ins/kel Tagetes e..kel/kel
  Tagetes e..ins/ins                 NA         -0.8087181         -0.2970641
  Tagetes e..ins/kel          0.4063137                 NA          0.5116540
  Tagetes e..kel/kel          0.7481127          0.5890253                 NA

$LRAT
                    difference
pvalue               Tagetes e..ins/ins Tagetes e..ins/kel Tagetes e..kel/kel
  Tagetes e..ins/ins                 NA          0.3634084          0.7580799
  Tagetes e..ins/kel          0.7424214                 NA          0.3946715
  Tagetes e..kel/kel          0.4744975          0.7100200                 NA

$BCO1
                    difference
pvalue               Tagetes e..ins/ins Tagetes e..ins/kel Tagetes e..kel/kel
  Tagetes e..ins/ins                 NA          0.4324371          1.2776860
  Tagetes e..ins/kel          0.7317656                 NA          0.8452489
  Tagetes e..kel/kel          0.2923583          0.4810193                 NA

$BCO2
                    difference
pvalue               Tagetes e..ins/ins Tagetes e..ins/kel Tagetes e..kel/kel
  Tagetes e..ins/ins                 NA        0.146364002          -2.467426
  Tagetes e..ins/kel        0.877298578                 NA          -2.613790
  Tagetes e..kel/kel        0.007527377        0.005015787                 NA

$TTPA
                    difference
pvalue               Tagetes e..ins/ins Tagetes e..ins/kel Tagetes e..kel/kel
  Tagetes e..ins/ins                 NA          1.1474782         0.01839438
  Tagetes e..ins/kel          0.2918228                 NA        -1.12908380
  Tagetes e..kel/kel          0.9859475          0.2947564                 NA


      gene      Diet.Genotype        mean       sd      lower     upper
1    GAPDH    Control.ins/ins 10.67181941 1.049440  8.9457508 12.342070
2    GAPDH Tagetes e..ins/ins 10.88341397 1.081065  9.0350220 12.650509
3  B.ACTIN    Control.ins/ins 10.31462886 1.059506  8.6733166 12.044194
4  B.ACTIN Tagetes e..ins/ins 11.16141090 1.107556  9.3370268 12.924439
5     LRAT    Control.ins/ins  0.01866765 1.271752 -2.1478019  2.093500
6     LRAT Tagetes e..ins/ins  0.93369613 1.249828 -1.0275408  2.976986
7     BCO1    Control.ins/ins  0.19873121 1.356540 -2.0249194  2.419749
8     BCO1 Tagetes e..ins/ins  1.42732434 1.286206 -0.7376127  3.568767
9     BCO2    Control.ins/ins  4.58804704 1.032629  2.9687216  6.290992
10    BCO2 Tagetes e..ins/ins  6.05188151 1.042213  4.4345157  7.729580
11    TTPA    Control.ins/ins  4.13787326 1.186776  2.2045074  6.152573
12    TTPA Tagetes e..ins/ins  4.31121902 1.187128  2.3723564  6.196966
> s1$geneWise #
$GAPDH
                    difference
pvalue               Control.ins/ins Tagetes e..ins/ins
  Control.ins/ins                 NA          0.2115946
  Tagetes e..ins/ins       0.8887183                 NA

$B.ACTIN
                    difference
pvalue               Control.ins/ins Tagetes e..ins/ins
  Control.ins/ins                 NA           0.846782
  Tagetes e..ins/ins       0.5760938                 NA

$LRAT
                    difference
pvalue               Control.ins/ins Tagetes e..ins/ins
  Control.ins/ins                 NA          0.9150285
  Tagetes e..ins/ins       0.5976271                 NA

$BCO1
                    difference
pvalue               Control.ins/ins Tagetes e..ins/ins
  Control.ins/ins                 NA           1.228593
  Tagetes e..ins/ins       0.5064777                 NA

$BCO2
                    difference
pvalue               Control.ins/ins Tagetes e..ins/ins
  Control.ins/ins                 NA           1.463834
  Tagetes e..ins/ins       0.3136432                 NA

$TTPA
                    difference
pvalue               Control.ins/ins Tagetes e..ins/ins
  Control.ins/ins                 NA          0.1733458
  Tagetes e..ins/ins       0.9167057                 NA


      gene      Diet.Genotype      mean        sd      lower     upper
1    GAPDH    Control.ins/kel 11.034044 0.8326392  9.7002152 12.453762
2    GAPDH Tagetes e..ins/kel 10.485382 0.8905472  9.0701459 11.957786
3  B.ACTIN    Control.ins/kel 10.676558 0.8675403  9.2924554 12.102267
4  B.ACTIN Tagetes e..ins/kel 10.362540 0.8999064  8.8971990 11.831233
5     LRAT    Control.ins/kel  2.545189 0.8778741  1.1865632  4.032589
6     LRAT Tagetes e..ins/kel  1.507589 0.9149812  0.0273763  2.946557
7     BCO1    Control.ins/kel  2.535002 1.0586025  0.8383610  4.296366
8     BCO1 Tagetes e..ins/kel  2.055996 0.9914057  0.5398752  3.655978
9     BCO2    Control.ins/kel  4.223222 0.7678902  2.9776280  5.509336
10    BCO2 Tagetes e..ins/kel  6.269211 0.8199160  4.9761554  7.582969
11    TTPA    Control.ins/kel  1.325230 0.9612576 -0.2053559  2.925827
12    TTPA Tagetes e..ins/kel  5.565650 0.9558328  4.0399104  7.168982
> s1$geneWise #
$GAPDH
                    difference
pvalue               Control.ins/kel Tagetes e..ins/kel
  Control.ins/kel                 NA         -0.5486623
  Tagetes e..ins/kel       0.6533054                 NA

$B.ACTIN
                    difference
pvalue               Control.ins/kel Tagetes e..ins/kel
  Control.ins/kel                 NA         -0.3140175
  Tagetes e..ins/kel       0.8005667                 NA

$LRAT
                    difference
pvalue               Control.ins/kel Tagetes e..ins/kel
  Control.ins/kel                 NA          -1.037601
  Tagetes e..ins/kel       0.4087687                 NA

$BCO1
                    difference
pvalue               Control.ins/kel Tagetes e..ins/kel
  Control.ins/kel                 NA         -0.4790059
  Tagetes e..ins/kel       0.7335268                 NA

$BCO2
                    difference
pvalue               Control.ins/kel Tagetes e..ins/kel
  Control.ins/kel                 NA           2.045989
  Tagetes e..ins/kel       0.0676252                 NA

$TTPA
                    difference
pvalue               Control.ins/kel Tagetes e..ins/kel
  Control.ins/kel                 NA            4.24042
  Tagetes e..ins/kel     0.001634703                 NA


      gene      Diet.Genotype       mean        sd      lower      upper
1    GAPDH    Control.kel/kel 10.7089654 0.5735366  9.7712180 11.6567438
2    GAPDH Tagetes e..kel/kel 10.3770221 0.5784710  9.4375833 11.2967348
3  B.ACTIN    Control.kel/kel 11.1487841 0.4779979 10.3807543 11.9574005
4  B.ACTIN Tagetes e..kel/kel 10.8692031 0.4934070 10.0706065 11.6656595
5     LRAT    Control.kel/kel -0.9574269 0.8485047 -2.3785379  0.4066386
6     LRAT Tagetes e..kel/kel  1.7220458 0.7214807  0.5203353  2.9160344
7     BCO1    Control.kel/kel  0.1379685 0.8936855 -1.4137668  1.4255858
8     BCO1 Tagetes e..kel/kel  2.9436576 0.7546409  1.7122540  4.2064811
9     BCO2    Control.kel/kel  3.0003994 0.5457893  2.1173640  3.8631259
10    BCO2 Tagetes e..kel/kel  3.5809297 0.5567810  2.6781189  4.4766266
11    TTPA    Control.kel/kel  0.8087919 0.8204665 -0.5623899  2.1528213
12    TTPA Tagetes e..kel/kel  4.4721130 0.6976392  3.2680988  5.5215537
> s1$geneWise #
$GAPDH
                    difference
pvalue               Control.kel/kel Tagetes e..kel/kel
  Control.kel/kel                 NA         -0.3319433
  Tagetes e..kel/kel       0.6840947                 NA

$B.ACTIN
                    difference
pvalue               Control.kel/kel Tagetes e..kel/kel
  Control.kel/kel                 NA         -0.2795811
  Tagetes e..kel/kel        0.682242                 NA

$LRAT
                    difference
pvalue               Control.kel/kel Tagetes e..kel/kel
  Control.kel/kel                 NA           2.679473
  Tagetes e..kel/kel      0.01196922                 NA

$BCO1
                    difference
pvalue               Control.kel/kel Tagetes e..kel/kel
  Control.kel/kel                 NA           2.805689
  Tagetes e..kel/kel       0.0145543                 NA

$BCO2
                    difference
pvalue               Control.kel/kel Tagetes e..kel/kel
  Control.kel/kel                 NA          0.5805303
  Tagetes e..kel/kel       0.4572607                 NA

$TTPA
                    difference
pvalue               Control.kel/kel Tagetes e..kel/kel
  Control.kel/kel                 NA           3.663321
  Tagetes e..kel/kel    0.0006152681                 NA
